# Supplementary material for: Pathotyping the Zoonotic Pathogen Streptococcus suis: Novel Genetic Markers To Differentiate Invasive Disease-Associated Isolates from Non-Disease-Associated Isolates from England and Wales
Source: J Clin Microbiol. 2019 Jun 25;57(7):e01712-18. doi: 10.1128/JCM.01712-18 (PMC6595460; doi:10.1128/JCM.01712-18)
Supplement: Supplemental file 1 [file JCM.01712-18-sd001.xlsx]

## Sheet: Sheet1
Table S1. Observed clinical metadata, genotyping and generalised linear model fitted values for all Streptococcus suis isolates described in this study. Details of all isolates (n=165) described in this study to design and evaluate a molecular tool to pathotype Streptococcus suis.
Strain	Collection	Ante mortem	Post mortem	Origin	Phenotype	SSU0577	SSU1589	SSU0207	SSUST3_0534	Pathotyping fitted value	Pathotyping result	Serotype (in silico)	epf	mrp	sly	epf, mrp, and sly fitted value	MLST	MCG group
P1/7	Original training	-	Meningitis	Blood	Disease-associated	1	1	1	0	0.94186	Disease-associated	2	1	1	1	0.945146	1	1
SS002	Original training	Nervous	Meningitis	Brain	Disease-associated	1	0	1	0	0.443968	Disease-associated	2	1	1	1	0.945146	873	1
SS003	Original training	Respiratory	Pleurisy	Pericardium	Disease-associated	1	1	1	0	0.94186	Disease-associated	14	1	1	1	0.945146	1	1
SS004	Original training	Found dead	Meningitis	Meninges	Disease-associated	1	1	1	0	0.94186	Disease-associated	2	1	1	1	0.945146	1	1
SS005	Original training	Swollen joints	Arthritis	Joint	Disease-associated	1	1	1	0	0.94186	Disease-associated	1	1	0	1	0.84776	1	1
SS006	Original training	Found dead	Arthritis	Brain	Disease-associated	1	1	1	0	0.94186	Disease-associated	2	1	1	1	0.945146	1	1
SS007	Original training	Nervous	Septicaemia	Brain	Disease-associated	1	1	1	0	0.94186	Disease-associated	2	1	1	1	0.945146	1	1
SS008	Original training	Found dead	Pericarditis	Pericardium	Disease-associated	1	0	1	0	0.443968	Disease-associated	2	0	1	0	0.311496	28	4
SS010	Original training	Nervous	Meningitis	Brain	Disease-associated	1	1	1	0	0.94186	Disease-associated	2	1	1	1	0.945146	1	1
SS012	Original training	Lameness	Arthritis	Joint	Disease-associated	1	1	1	0	0.94186	Disease-associated	14	1	1	1	0.945146	1	1
SS015	Original training	Found dead	Aortic stenosis	Brain	Disease-associated	1	0	0	0	0.163498	Non-disease associated	9	0	0	0	0.127564	790	7_3
SS016	Original training	Lameness	Arthritis	Joint	Disease-associated	1	1	1	0	0.94186	Disease-associated	14	1	1	1	0.945146	1	1
SS017	Original training	-	-	Joint	Disease-associated	1	1	1	0	0.94186	Disease-associated	1	1	1	1	0.945146	1	1
SS018	Original training	Ill thrift	Pneumonia	Pericardium	Disease-associated	1	0	1	0	0.443968	Disease-associated	7	0	1	0	0.311496	29	4
SS021	Original training	Found dead	Septicaemia	Joint	Disease-associated	1	1	1	0	0.94186	Disease-associated	1	1	1	1	0.945146	1	1
SS022	Original training	Lameness	Arthritis	Brain	Disease-associated	1	1	1	0	0.94186	Disease-associated	1	1	1	1	0.945146	1	1
SS024	Original training	Ill thrift	Arthritis	Brain	Disease-associated	1	0	1	0	0.443968	Disease-associated	7	0	1	0	0.311496	29	4
SS025	Original training	-	-	Brain	Disease-associated	1	1	1	0	0.94186	Disease-associated	2	1	1	1	0.945146	1	1
SS028	Original training	Found dead	Meningitis	Brain	Disease-associated	1	1	1	0	0.94186	Disease-associated	2	1	1	1	0.945146	1	1
SS029	Original training	Nervous	Meningitis	Joint	Disease-associated	1	1	1	0	0.94186	Disease-associated	14	1	1	1	0.945146	1	1
SS035	Original training	Found dead	Septicaemia	Joint	Disease-associated	1	1	1	0	0.94186	Disease-associated	2	1	1	1	0.945146	1	1
SS036	Original training	Nervous	Septicaemia	Brain	Disease-associated	1	1	1	0	0.94186	Disease-associated	2	1	1	1	0.945146	1	1
SS038	Original training	-	-	Liver	Disease-associated	1	1	1	0	0.94186	Disease-associated	2	1	1	1	0.945146	891	1
SS041	Original training	Found dead	Polyserositis	Brain	Disease-associated	1	0	1	0	0.443968	Disease-associated	7	0	1	0	0.311496	29	4
SS042	Original training	Nervous	Meningitis	Brain	Disease-associated	1	1	1	0	0.94186	Disease-associated	2	1	1	1	0.945146	873	1
SS044	Original training	Found dead	Arthritis	Joint	Disease-associated	1	1	1	0	0.94186	Disease-associated	2	1	1	1	0.945146	1	1
SS045	Original training	Found dead	Meningitis	Meninges	Disease-associated	1	1	1	0	0.94186	Disease-associated	1	1	1	1	0.945146	1	1
SS046	Original training	Found dead	Meningitis	Brain	Disease-associated	1	1	1	0	0.94186	Disease-associated	2	1	1	1	0.945146	1	1
SS053	Original training	Found dead	Haemorrhagic enteropathy	Brain	Disease-associated	1	0	1	1	0.107693	Non-disease associated	3	0	0	1	0.0826133	885	2
SS057	Original training	Nervous	Meningitis	Liver	Disease-associated	1	1	1	0	0.94186	Disease-associated	2	1	1	1	0.945146	1	1
SS058	Original training	Nervous	Meningitis	Brain	Disease-associated	1	1	1	0	0.94186	Disease-associated	2	1	1	1	0.945146	1	1
SS060	Original training	Nervous	Meningitis	Brain	Disease-associated	1	1	1	0	0.94186	Disease-associated	2	1	1	1	0.945146	1	1
SS062	Original training	Found dead	Polyserositis	Brain	Disease-associated	1	0	0	0	0.163498	Non-disease associated	4	0	0	0	0.127564	908	7_3
SS063	Original training	Found dead	Arthritis	Joint	Disease-associated	1	1	1	0	0.94186	Disease-associated	14	1	1	1	0.945146	1	1
SS065	Original training	Found dead	Septicaemia	Lymph node	Disease-associated	1	1	1	0	0.94186	Disease-associated	2	1	1	1	0.945146	1	1
SS066	Original training	Ill thrift	Polyserositis	Brain	Disease-associated	1	1	1	0	0.94186	Disease-associated	1	1	1	1	0.945146	1	1
SS068	Original training	Ill thrift	Pneumonia	Brain	Disease-associated	1	0	1	0	0.443968	Disease-associated	8	0	1	0	0.311496	867	4
SS069	Original training	Found dead	Pneumonia	Liver	Disease-associated	1	1	1	0	0.94186	Disease-associated	2	1	1	1	0.945146	1	1
SS071	Original training	Nervous	Pneumonia	Brain	Disease-associated	1	1	1	0	0.94186	Disease-associated	1	1	1	1	0.945146	1	1
SS072	Original training	Nervous	Arthritis	Joint	Disease-associated	1	1	1	0	0.94186	Disease-associated	1	1	1	1	0.945146	1	1
SS077	Original training	Lameness	Meningitis	Brain	Disease-associated	1	1	1	0	0.94186	Disease-associated	14	1	1	1	0.945146	1	1
SS083	Original training	Ill thrift	Pneumonia	Meninges	Disease-associated	1	0	1	0	0.443968	Disease-associated	7	0	1	0	0.311496	29	Missingd
SS085	Original training	Ill thrift	Pneumonia	Brain	Disease-associated	1	0	1	0	0.443968	Disease-associated	2	0	1	0	0.311496	25	4
SS086	Original training	-	-	Peritoneum	Disease-associated	1	1	1	0	0.94186	Disease-associated	2	1	1	1	0.945146	1	1
SS087	Original training	Nervous	Meningitis	Brain	Disease-associated	1	1	1	0	0.94186	Disease-associated	2	1	1	1	0.945146	1	1
SS088	Original training	Nervous	Pneumonia	Joint	Disease-associated	1	0	0	0	0.163498	Non-disease associated	8	0	0	0	0.127564	908	7_3
SS093	Original training	Found dead	Meningitis	Brain	Disease-associated	1	1	1	0	0.94186	Disease-associated	2	1	1	1	0.945146	1	1
SS095	Original training	Found dead	Meningitis	Brain	Disease-associated	1	1	1	0	0.94186	Disease-associated	2	1	1	1	0.945146	1	1
SS096	Original training	Found dead	Meningitis	Brain	Disease-associated	1	1	1	0	0.94186	Disease-associated	2	1	1	1	0.945146	1	1
SS097	Original training	Found dead	Anaemia	Spleen	Disease-associated	1	0	0	0	0.163498	Non-disease associated	16	0	0	0	0.127564	871	7_3
SS098	Original training	Found dead	Meningitis	Brain	Disease-associated	1	1	1	0	0.94186	Disease-associated	2	1	1	1	0.945146	1	1
SS099	Original training	Found dead	Meningitis	Brain	Disease-associated	1	1	1	0	0.94186	Disease-associated	2	1	1	1	0.945146	909	1
SS100	Original training	-	-	Brain	Disease-associated	1	1	1	0	0.94186	Disease-associated	1/2	1	1	1	0.945146	1	1
LSS001	Original training	Ill thrift	Pneumonia	Tracheo-bronchus	Non-disease associated	1	0	1	0	0.443968	Disease-associated	2	0	1	0	0.311496	28	Missingd
LSS003	Original training	Found dead	Pneumonia	Tracheo-bronchus	Non-disease associated	1	0	1	0	0.443968	Disease-associated	1/2	0	1	0	0.311496	28	4
LSS09	Original training	Ill thrift	-	Palatine tonsils	Non-disease associated	1	0	0	0	0.163498	Non-disease associated	10	0	0	0	0.127564	866	7_3
LSS011	Original training	Nervous	Water deprivation	Palatine tonsils	Non-disease associated	1	0	0	1	0.028696	Non-disease associated	31	0	0	0	0.127564	876	7_3
LSS018	Original training	Ill thrift	Enterocolitis	Tracheo-bronchus	Non-disease associated	1	0	0	0	0.163498	Non-disease associated	16	0	0	0	0.127564	864	Missingd
LSS020	Original training	Ill thrift	Enterocolitis	Tracheo-bronchus	Non-disease associated	1	0	1	1	0.107693	Non-disease associated	4	0	0	1	0.0826133	23	2
LSS023	Original training	Found dead	Septicaemia	Tracheo-bronchus	Non-disease associated	1	0	0	0	0.163498	Non-disease associated	24	0	0	0	0.127564	880	Novelb
LSS025	Original training	Found dead	PCVAD	Tracheo-bronchus	Non-disease associated	1	0	1	0	0.443968	Disease-associated	1/2	0	1	0	0.311496	28	4
LSS027	Original training	Lameness	Anaemia	Palatine tonsils	Non-disease associated	1	0	0	1	0.028696	Non-disease associated	10	0	0	0	0.127564	893	7_3
LSS030	Original training	Found dead	Septicaemia	Palatine tonsils	Non-disease associated	1	0	0	1	0.028696	Non-disease associated	31	0	0	0	0.127564	860	7_3
LSS031	Original training	Found dead	Gut torsion	Palatine tonsils	Non-disease associated	1	0	0	1	0.028696	Non-disease associated	24	0	0	0	0.127564	950	7_3
LSS032	Original training	Found dead	Gut torsion	Palatine tonsils	Non-disease associated	1	0	0	0	0.163498	Non-disease associated	24	0	0	0	0.127564	894	Novelb
LSS034	Original training	-	-	Nasal	Non-disease associated	1	0	1	1	0.107693	Non-disease associated	8	0	0	1	0.0826133	87	2
LSS037	Original training	Found dead	Peritonitis	Tracheo-bronchus	Non-disease associated	1	0	0	1	0.028696	Non-disease associated	24	0	0	0	0.127564	885	7_3
LSS038	Original training	Found dead	Peritonitis	Palatine tonsils	Non-disease associated	1	0	0	0	0.163498	Non-disease associated	NTa	0	0	0	0.127564	897	Novelb
LSS039	Original training	Found dead	Peritonitis	Tracheo-bronchus	Non-disease associated	1	0	0	1	0.028696	Non-disease associated	31	0	0	0	0.127564	889	7_3
LSS040	Original training	Ill thrift	Arthritis	Tracheo-bronchus	Non-disease associated	1	0	0	0	0.163498	Non-disease associated	6	0	0	0	0.127564	948	7_3
LSS041	Original training	Ill thrift	Arthritis	Tracheo-bronchus	Non-disease associated	1	0	0	0	0.163498	Non-disease associated	21	0	0	0	0.127564	792	Novelb
LSS042	Original training	Ill thrift	Arthritis	Palatine tonsils	Non-disease associated	1	0	0	0	0.163498	Non-disease associated	16	0	0	0	0.127564	878	7_3
LSS044	Original training	Ill thrift	Arthritis	Palatine tonsils	Non-disease associated	1	0	0	1	0.028696	Non-disease associated	15	0	1	1	0.217921	882	Ungroupablec
LSS047	Original training	Found dead	Septicaemia	Palatine tonsils	Non-disease associated	1	0	0	0	0.163498	Non-disease associated	16	0	0	0	0.127564	864	7_3
LSS048	Original training	Found dead	Septicaemia	Tracheo-bronchus	Non-disease associated	1	0	0	1	0.028696	Non-disease associated	31	0	0	0	0.127564	898	7_3
LSS049	Original training	Found dead	Enterocolitis	Tracheo-bronchus	Non-disease associated	1	0	0	1	0.028696	Non-disease associated	NTa	0	0	0	0.127564	899	7_3
LSS053	Original training	Nervous	Neuropathy	Tracheo-bronchus	Non-disease associated	1	0	0	0	0.163498	Non-disease associated	21	0	0	0	0.127564	792	Novelb
LSS054	Original training	Ill thrift	Navel illl	Palatine tonsils	Non-disease associated	1	0	0	0	0.163498	Non-disease associated	NTa	0	0	0	0.127564	901	Missingd
LSS055	Original training	Ill thrift	Navel illl	Palatine tonsils	Non-disease associated	1	0	0	0	0.163498	Non-disease associated	9	0	0	0	0.127564	863	7_3
LSS057	Original training	Found dead	PCVAD	Tracheo-bronchus	Non-disease associated	1	0	0	0	0.163498	Non-disease associated	NTa	0	0	0	0.127564	884	Novelb
LSS058	Original training	Nervous	Enterocolitis	Tracheo-bronchus	Non-disease associated	1	0	0	1	0.028696	Non-disease associated	31	0	0	0	0.127564	886	7_3
LSS059	Original training	Nervous	Enterocolitis	Tracheo-bronchus	Non-disease associated	1	0	0	1	0.028696	Non-disease associated	10	0	0	0	0.127564	888	7_3
LSS060	Original training	Nervous	Enterocolitis	Palatine tonsils	Non-disease associated	1	0	0	1	0.028696	Non-disease associated	31	0	0	0	0.127564	858	7_3
LSS061	Original training	Nervous	Enterocolitis	Palatine tonsils	Non-disease associated	1	0	1	0	0.443968	Disease-associated	1/2	0	1	0	0.311496	28	4
LSS062	Original training	Nervous	Enterocolitis	Tracheo-bronchus	Non-disease associated	1	1	1	0	0.94186	Disease-associated	2	1	1	1	0.945146	1	1
LSS063	Original training	Nervous	Enterocolitis	Tracheo-bronchus	Non-disease associated	1	1	1	0	0.94186	Disease-associated	2	1	1	1	0.945146	1	1
LSS064	Original training	Ill thrift	Pneumonia	Palatine tonsils	Non-disease associated	1	0	0	0	0.163498	Non-disease associated	21	0	0	0	0.127564	881	Novelb
LSS065	Original training	Found dead	Septicaemia	Palatine tonsils	Non-disease associated	1	0	0	1	0.028696	Non-disease associated	10	0	1	0	0.311496	902	7_3
LSS067	Original training	Found dead	Pneumonia	Palatine tonsils	Non-disease associated	1	0	1	1	0.107693	Non-disease associated	8	0	0	1	0.0826133	87	2
LSS068	Original training	Found dead	Pneumonia	Tracheo-bronchus	Non-disease associated	1	0	1	1	0.107693	Non-disease associated	8	0	0	1	0.0826133	87	2
LSS069	Original training	Found dead	Pneumonia	Tracheo-bronchus	Non-disease associated	1	0	0	0	0.163498	Non-disease associated	31	0	0	0	0.127564	890	Novelb
LSS070	Original training	Lameness	Fracture	Tracheo-bronchus	Non-disease associated	1	0	0	1	0.028696	Non-disease associated	9	0	0	1	0.0826133	Unknown	2
LSS071	Original training	Ill thrift	PCVAD	Tracheo-bronchus	Non-disease associated	1	0	1	0	0.443968	Disease-associated	1/2	0	1	0	0.311496	28	4
LSS072	Original training	Ill thrift	Pneumonia	Tracheo-bronchus	Non-disease associated	1	0	1	0	0.443968	Disease-associated	1/2	0	1	0	0.311496	28	Missingd
LSS075	Original training	Ill thrift	Pneumonia	Palatine tonsils	Non-disease associated	1	0	0	1	0.028696	Non-disease associated	31	0	0	0	0.127564	883	7_3
LSS076	Original training	-	-	Palatine tonsils	Non-disease associated	1	0	1	1	0.107693	Non-disease associated	8	0	0	1	0.0826133	87	2
LSS077	Original training	Nervous	Neuropathy	Tracheo-bronchus	Non-disease associated	1	0	1	0	0.443968	Disease-associated	1/2	0	1	0	0.311496	28	4
LSS078	Original training	Found dead	Gut torsion	Tracheo-bronchus	Non-disease associated	1	0	0	1	0.028696	Non-disease associated	12	0	0	0	0.127564	904	Novelb
LSS079	Original training	Found dead	Gut torsion	Palatine tonsils	Non-disease associated	1	0	0	1	0.028696	Non-disease associated	15	0	1	1	0.217921	875	2
LSS080	Original training	Found dead	Gut torsion	Tracheo-bronchus	Non-disease associated	1	0	0	1	0.028696	Non-disease associated	31	0	0	0	0.127564	947	7_3
LSS081	Original training	Found dead	Polyserositis	Palatine tonsils	Non-disease associated	1	0	0	1	0.028696	Non-disease associated	15	0	1	1	0.217921	875	2
LSS082	Original training	Ill thrift	Arthritis	Tracheo-bronchus	Non-disease associated	1	0	0	0	0.163498	Non-disease associated	16	0	0	0	0.127564	877	7_3
LSS083	Original training	Respiratory	Pneumonia	Palatine tonsils	Non-disease associated	1	0	1	0	0.443968	Disease-associated	7	0	1	0	0.311496	29	4
LSS084	Original training	Respiratory	Pneumonia	Tracheo-bronchus	Non-disease associated	1	0	1	0	0.443968	Disease-associated	7	0	1	0	0.311496	29	4
LSS085	Original training	Respiratory	Pneumonia	Palatine tonsils	Non-disease associated	1	0	1	0	0.443968	Disease-associated	7	0	1	0	0.311496	29	4
LSS086	Original training	Respiratory	Pneumonia	Tracheo-bronchus	Non-disease associated	1	0	1	0	0.443968	Disease-associated	1/2	0	1	0	0.311496	28	4
LSS088	Original training	Ill thrift	Lymphadenitis	Palatine tonsils	Non-disease associated	1	0	0	0	0.163498	Non-disease associated	NTa	0	0	0	0.127564	887	Novelb
LSS089	Original training	Respiratory	Pneumonia	Palatine tonsils	Non-disease associated	1	0	1	1	0.107693	Non-disease associated	8	0	0	1	0.0826133	87	2
LSS090	Original training	Respiratory	Pneumonia	Palatine tonsils	Non-disease associated	1	0	0	1	0.028696	Non-disease associated	31	0	0	0	0.127564	859	7_3
LSS091	Original training	Diarrhoea	Colibacillosis	Palatine tonsils	Non-disease associated	1	0	0	0	0.163498	Non-disease associated	6	0	0	0	0.127564	949	7_3
LSS092	Original training	Diarrhoea	Colibacillosis	Palatine tonsils	Non-disease associated	1	0	0	0	0.163498	Non-disease associated	9	0	0	0	0.127564	46	7_3
LSS094	Original training	Diarrhoea	Colitis	Tracheo-bronchus	Non-disease associated	1	0	1	1	0.107693	Non-disease associated	4	0	0	1	0.0826133	862	2
LSS095	Original training	Diarrhoea	Enterocolitis	Palatine tonsils	Non-disease associated	1	0	0	1	0.028696	Non-disease associated	11	0	1	0	0.311496	905	Missingd
LSS096	Original training	Diarrhoea	Enterocolitis	Palatine tonsils	Non-disease associated	1	0	0	1	0.028696	Non-disease associated	11	0	1	0	0.311496	905	7_1
SS027	Original training	Found dead	Enteropathy	Trachea	Non-disease associated	1	0	0	0	0.163498	Non-disease associated	NTa	0	0	0	0.127564	915	Novelb
TMW_SS006	Out-of-sample test	Lameness	Endocarditis	Joint	Disease-associated	1	1	1	0	0.94186	Disease-associated	2	1	1	1	0.945146	1	1
TMW_SS007	Out-of-sample test	Nervous	Meningitis	Brain	Disease-associated	1	1	1	0	0.94186	Disease-associated	2	1	1	1	0.945146	1	1
TMW_SS013	Out-of-sample test	Ill thrift	Pericarditis	Pericardium	Disease-associated	1	0	1	0	0.443968	Disease-associated	7	0	1	0	0.311496	29	4
TMW_SS021	Out-of-sample test	Malaise	Pericarditis	Pericardium	Disease-associated	1	0	0	0	0.163498	Non-disease associated	29	0	0	0	0.127564	792	Missingd
TMW_SS022	Out-of-sample test	Found dead	-	Brain	Disease-associated	1	1	1	0	0.94186	Disease-associated	2	1	1	1	0.945146	1	1
TMW_SS023	Out-of-sample test	Found dead	Septicaemia	Liver	Disease-associated	1	1	1	0	0.94186	Disease-associated	1	1	1	1	0.945146	1	1
TMW_SS029	Out-of-sample test	Abortion	-	Foetal stomach content	Disease-associated	1	0	0	0	0.163498	Non-disease associated	15	0	1	1	0.217921	Unknown	Ungroupablec
TMW_SS030	Out-of-sample test	Lameness	Arthritis	Joint	Disease-associated	1	1	1	0	0.94186	Disease-associated	2	1	1	1	0.945146	1	1
TMW_SS038	Out-of-sample test	Found dead	Meningitis	Brain	Disease-associated	1	1	1	0	0.94186	Disease-associated	2	1	1	1	0.945146	1	1
TMW_SS040	Out-of-sample test	Found dead	Meningitis	Brain	Disease-associated	1	1	1	0	0.94186	Disease-associated	2	1	1	1	0.945146	1	1
TMW_SS059	Out-of-sample test	Nervous	Meningitis	Brain	Disease-associated	1	1	1	0	0.94186	Disease-associated	1	1	1	1	0.945146	1	1
TMW_SS060	Out-of-sample test	Nervous	Meningitis	Brain	Disease-associated	1	1	1	0	0.94186	Disease-associated	2	1	1	1	0.945146	1	1
TMW_SS061	Out-of-sample test	Found dead	Arthritis	Joint	Disease-associated	1	1	1	0	0.94186	Disease-associated	2	1	1	1	0.945146	1	1
TMW_SS071	Out-of-sample test	Malaise	Peritonitis	Brain	Disease-associated	1	1	1	0	0.94186	Disease-associated	2	1	1	1	0.945146	2	1
TMW_SS078	Out-of-sample test	Malaise	Meningitis	Kidney	Disease-associated	1	0	0	1	0.028696	Non-disease associated	10	0	0	0	0.127564	Unknown	7_3
TMW_SS081	Out-of-sample test	Found dead	Meningitis	Brain	Disease-associated	1	1	1	0	0.94186	Disease-associated	2	1	1	1	0.945146	1	1
TMW_SS083	Out-of-sample test	Nervous	Meningitis	Brain	Disease-associated	1	1	1	0	0.94186	Disease-associated	2	1	1	1	0.945146	1	1
TMW_SS086	Out-of-sample test	Nervous	Meningitis	Brain	Disease-associated	1	0	0	0	0.163498	Non-disease associated	14	0	0	1	0.0826133	13	Ungroupablec
TMW_SS090	Out-of-sample test	Nervous	Arthritis	Brain	Disease-associated	1	1	1	0	0.94186	Disease-associated	14	1	1	1	0.945146	1	1
TMW_SS093	Out-of-sample test	Wasted recumbent	Septicaemia	Liver	Disease-associated	1	1	1	0	0.94186	Disease-associated	2	1	1	1	0.945146	1	1
TMW_SS096	Out-of-sample test	Found dead	Septicaemia	Brain	Disease-associated	1	1	1	0	0.94186	Disease-associated	2	1	1	1	0.945146	1	1
TMW_SS099	Out-of-sample test	Lameness	Arthritis	Pericardium	Disease-associated	1	1	1	0	0.94186	Disease-associated	2	1	1	1	0.945146	1	1
TMW_SS104	Out-of-sample test	-	-	Brain	Disease-associated	1	1	1	0	0.94186	Disease-associated	2	1	1	1	0.945146	891	1
083_01C	Out-of-sample test	-	-	Palatine tonsils	Non-disease associated	1	0	0	0	0.163498	Non-disease associated	NTa	0	0	0	0.127564	Unknown	Novelb
083_02A	Out-of-sample test	-	-	Palatine tonsils	Non-disease associated	1	0	0	0	0.163498	Non-disease associated	31	0	0	0	0.127564	Unknown	7_3
083_03A	Out-of-sample test	-	-	Palatine tonsils	Non-disease associated	1	0	0	1	0.028696	Non-disease associated	NTa	0	0	0	0.127564	Unknown	Novelb
083_13A	Out-of-sample test	-	-	Palatine tonsils	Non-disease associated	1	0	0	0	0.163498	Non-disease associated	6	0	0	0	0.127564	949	7_3
083_17A	Out-of-sample test	-	-	Palatine tonsils	Non-disease associated	1	0	0	0	0.163498	Non-disease associated	25	0	0	0	0.127564	Unknown	7_3
083_22A	Out-of-sample test	-	-	Palatine tonsils	Non-disease associated	1	0	0	1	0.028696	Non-disease associated	15	0	1	1	0.217921	Unknown	Ungroupablec
083_24C	Out-of-sample test	-	-	Palatine tonsils	Non-disease associated	1	0	0	0	0.163498	Non-disease associated	25	0	0	0	0.127564	Unknown	7_3
083_25C	Out-of-sample test	-	-	Palatine tonsils	Non-disease associated	1	0	0	1	0.028696	Non-disease associated	10	0	0	0	0.127564	Unknown	7_3
125_01A	Out-of-sample test	-	-	Palatine tonsils	Non-disease associated	1	0	0	0	0.163498	Non-disease associated	6	0	0	0	0.127564	949	7_3
270_06A	Out-of-sample test	-	-	Palatine tonsils	Non-disease associated	1	0	0	1	0.028696	Non-disease associated	4	0	0	0	0.127564	Unknown	7_3
270_16A	Out-of-sample test	-	-	Palatine tonsils	Non-disease associated	1	0	0	1	0.028696	Non-disease associated	NTa	0	0	0	0.127564	898	7_3
270_21B	Out-of-sample test	-	-	Palatine tonsils	Non-disease associated	1	0	0	0	0.163498	Non-disease associated	30	0	0	0	0.127564	Unknown	7_3
270_23C	Out-of-sample test	-	-	Palatine tonsils	Non-disease associated	1	0	0	1	0.028696	Non-disease associated	NTa	0	0	0	0.127564	Unknown	7_3
427_05B	Out-of-sample test	-	-	Palatine tonsils	Non-disease associated	1	0	0	0	0.163498	Non-disease associated	16	0	0	0	0.127564	Unknown	7_3
427_07C	Out-of-sample test	-	-	Palatine tonsils	Non-disease associated	1	0	0	0	0.163498	Non-disease associated	9	0	0	0	0.127564	Unknown	7_3
427_17B	Out-of-sample test	-	-	Palatine tonsils	Non-disease associated	1	0	0	1	0.028696	Non-disease associated	15	0	1	1	0.217921	Unknown	Ungroupablec
632_04A	Out-of-sample test	-	-	Palatine tonsils	Non-disease associated	1	0	0	0	0.163498	Non-disease associated	6	0	0	0	0.127564	948	7_3
632_07B	Out-of-sample test	-	-	Palatine tonsils	Non-disease associated	1	0	0	0	0.163498	Non-disease associated	16	0	0	0	0.127564	Unknown	7_3
632_09A	Out-of-sample test	-	-	Palatine tonsils	Non-disease associated	1	0	0	0	0.163498	Non-disease associated	16	0	0	0	0.127564	Unknown	7_3
635_03A	Out-of-sample test	-	-	Palatine tonsils	Non-disease associated	1	0	0	0	0.163498	Non-disease associated	16	0	0	0	0.127564	Unknown	7_3
635_06B	Out-of-sample test	-	-	Palatine tonsils	Non-disease associated	1	0	0	0	0.163498	Non-disease associated	16	0	1	0	0.311496	Unknown	7_3
635_08C	Out-of-sample test	-	-	Palatine tonsils	Non-disease associated	1	0	0	0	0.163498	Non-disease associated	16	0	0	0	0.127564	Unknown	7_3
635_09A	Out-of-sample test	-	-	Palatine tonsils	Non-disease associated	1	0	0	0	0.163498	Non-disease associated	NTa	0	0	0	0.127564	Unknown	Novelb
635_10C	Out-of-sample test	-	-	Palatine tonsils	Non-disease associated	1	0	0	1	0.028696	Non-disease associated	10	0	0	0	0.127564	Unknown	7_3
684_01B	Out-of-sample test	-	-	Palatine tonsils	Non-disease associated	1	0	0	1	0.028696	Non-disease associated	8	0	0	0	0.127564	Unknown	7_3
684_02A	Out-of-sample test	-	-	Palatine tonsils	Non-disease associated	1	0	0	0	0.163498	Non-disease associated	25	0	0	0	0.127564	Unknown	7_3
684_03A	Out-of-sample test	-	-	Palatine tonsils	Non-disease associated	1	0	0	1	0.028696	Non-disease associated	15	0	0	1	0.0826133	Unknown	Ungroupablec
a NT: Non-typeable
b Novel: Allele combination not described for MCG sequence typing
c Ungroupable: Allele missing
