# Supplementary material for: Pathotyping the Zoonotic Pathogen Streptococcus suis: Novel Genetic Markers To Differentiate Invasive Disease-Associated Isolates from Non-Disease-Associated Isolates from England and Wales
Source: J Clin Microbiol. 2019 Jun 25;57(7):e01712-18. doi: 10.1128/JCM.01712-18 (PMC6595460; doi:10.1128/JCM.01712-18)
Supplement: Supplemental file 2 [file JCM.01712-18-sd002.xlsx]

## Sheet: Sheet1
Table S2. P1/7 locus tags for 71 protein-encoding sequences of previously published virulence and virulence-associated factors. The P1/7 locus tags (where available) for 71 protein-encoding sequences of previously published virulence and virulence-associated factors compiled as part of a comprehensive review by Fittipaldi et al.
Factor (Fittapaldi_2012_Table1)	Locus_tag in P1/7 (GenBank: AM946016.1)
CpsE	SSU0519
CpsF	SSU0520
Cps2C	SSU0517
NeuB	SSU0535
PgdA	SSU1448
DltA	SSU0596
Suilysin	SSU1231
Muramidase-released protein	SSU0706
Extracellular protein factor	SSU0171
Fbps	SSU1311
Enolase	SSU1320
Glyceraldehyde-3-phosphate dehydrogenase	SSU0153
Dipeptidylpeptidase IV	SSU0187
6-phosphogluconate- dehydrogenase	SSU1541
Amylopullulanase	SSU1849
Glutamine synthetase	SSU0157
srtF pilus	SSU0428
srtG pilus	-
Adhesin P	SSU0253
Dpr	SSU1500
Zur	-
AdcR	SSU0112
Fur	SSU0289
FeoB	SSU1237
TroA	SSU1869
SSU0308 (Lipoprotein 103)	SSU0308
Lipoprotein signal peptidase	SSU0731
Lgt	SSU1418
lpp gene	-
Gene homologous to GBS SAG0907	-
Superoxide dismutase	SSU1356
Arginine deiminase system	SSU0580
SspA	SSU0757
LuxS	SSU0376
IgA1 protease	SSU0879
Sortase A	SSU0925
Serum opacity-like factor	SSU1474
Endo-􏰋-N- acetylglucosaminidase D	SSU1715
SsnA nuclease	SSU1760
Hyaluronate lyase	SSU1050
Collagenase	SSU0457
	SSU0458
Phospholipase C	-
SalK/SalR	-
CiaRH	SSU0945
CiaRH	SSU0944
RevSC21	-
CovR	SSU1191
RevS	-
Rgg-like	-
treR gene	-
Gene homologous to S. mutans SMU_61	-
nadR gene	-
CcpA	SSU1202
scrR gene	SSU1620
38 KDa protein	SSU1451
Glutamate dehydrogenase	SSU0234
gtfA gene	SSU1369
purA gene	SSU1758
purD gene	SSU0032
scrB gene	SSU1619
cdd gene	SSU0935
guaA gene	SSU0816
guaB gene	SSU1960
manN gene	SSU1585
Permease	SSU0835
Permease	SSU0501
44 kDa membrane protein	-
Gene homologous to S. pneumoniae spr1018	-
glnH gene	-
Surface antigen One	SSU1201
VirA	SSU1589
Trag	-
Histidine triad protein Htps	SSU0309
-not found in strain P1/7
