# Supplementary material for: Pathotyping the Zoonotic Pathogen Streptococcus suis: Novel Genetic Markers To Differentiate Invasive Disease-Associated Isolates from Non-Disease-Associated Isolates from England and Wales
Source: J Clin Microbiol. 2019 Jun 25;57(7):e01712-18. doi: 10.1128/JCM.01712-18 (PMC6595460; doi:10.1128/JCM.01712-18)
Supplement: Supplemental file 3 [file JCM.01712-18-sd003.xlsx]

## Sheet: Sheet1
Table S3. Performance metrics summarising the classification of Streptococcus suis isolates in the original training collection (n=115) in comparison to the observed clinical phenotype. Contingency tables used to calculate the performance metrics of two binary diagnostic tests. Each table compares the observed clinical phenotype (considered the ‘gold-standard’ in this study) to the use of the a) …
(a) Pathotyping markers; cutoff: 0.43
		Phenotype
	115	53	62
	Total population	Phenotype positive	Phenotype negative
	61	48	13	0.786885	0.213115
mPCR result	mPCR result positive	True positive	False positive	Positive predictive value	False discovery rate
	54	5	49	0.0925926	0.907407
	mPCR result negative	False negative	True negative	False omission rate	Negative predictive value
		0.90566	0.209677	0.842105
		True positive rate	False positive rate	F1 score
		0.0943396	0.790323
		False negative rate	True negative rate
(b) Virulence-associated markers; cutoff: 0.12
		Phenotype
	115	53	62
	Total population	Phenotype positive	Phenotype negative
	60	52	8	0.866667	0.133333
mPCR result	mPCR result positive	True positive	False positive	Positive predictive value	False discovery rate
	55	1	54	0.0181818	0.981818
	mPCR result negative	False negative	True negative	False omission rate	Negative predictive value
		0.981132	0.129032	0.920354
		True positive rate	False positive rate	F1 score
		0.0188679	0.870968
		False negative rate	True negative rate
